# Supplementary material for: Association of Visiting the Physiotherapist with Mortality in the Spanish General Population: A Population-Based Cohort Study
Source: Medicina (Kaunas). 2023 Dec 16;59(12):2187. doi: 10.3390/medicina59122187 (PMC10744916; doi:10.3390/medicina59122187)
Supplement: Supplementary file 1 [file medicina-59-02187-s001.zip]

Archive with 1 entries (1 files):
- medicina-2746069-supplementary.pdf
